# Supplementary material for: Early Malnutrition Risk Detection for Quality Patient Care: An Analysis of Nutrition Risk Screening Tools in Kenyan Referral Hospitals
Source: Healthcare (Basel). 2025 Nov 21;13(23):3001. doi: 10.3390/healthcare13233001 (PMC12692030; doi:10.3390/healthcare13233001)
Supplement: Supplementary file 1 [file healthcare-13-03001-s001.zip]

Archive with 1 entries (1 files):
- healthcare-3971668-supplementary.pdf
